# Supplementary material for: ﻿A new monotypic genus of cobweb spiders from the Russian Far East (Araneae, Theridiidae)
Source: Zookeys. 2024 Mar 15;1195:219–38. doi: 10.3897/zookeys.1195.118632 (PMC10960155; doi:10.3897/zookeys.1195.118632)
Supplement: XML Treatment for Knoflachia [file zookeys.1195.118632-treatment1.xml]

<!DOCTYPE tp:taxon-treatment
  PUBLIC "-//TaxonX//DTD Taxonomic Treatment Publishing DTD v0 20100105//EN" "tax-treatment-NSO.dtd">
<tp:taxon-treatment xmlns:tp="http://www.plazi.org/taxpub"><tp:treatment-meta><kwd-group><label>Taxon classification</label><kwd>
                <named-content content-type="kingdom">Animalia</named-content>
              </kwd><kwd>
                <named-content content-type="order">Araneae</named-content>
              </kwd><kwd>
                <named-content content-type="family">Theridiidae</named-content>
              </kwd></kwd-group><mixed-citation publication-type="journal"><person-group><name><surname>Marusik</surname><given-names>Yuri M.</given-names></name><name><surname>Eskov</surname><given-names>Kirill Y.</given-names></name></person-group><article-title>﻿A new monotypic genus of cobweb spiders from the Russian Far East (<tp:taxon-name><tp:taxon-name-part taxon-name-part-type="order">Araneae</tp:taxon-name-part></tp:taxon-name>, <tp:taxon-name><tp:taxon-name-part taxon-name-part-type="family">Theridiidae</tp:taxon-name-part></tp:taxon-name>)</article-title><source>Zookeys</source><day>15</day><month>03</month><year>2024</year><volume>1195</volume><fpage>219</fpage><lpage>238</lpage><pub-id pub-id-type="doi">10.3897/zookeys.1195.118632</pub-id></mixed-citation></tp:treatment-meta><tp:nomenclature><label>﻿</label><tp:taxon-name>
              <object-id xmlns:xlink="http://www.w3.org/1999/xlink" content-type="arpha" xlink:type="simple">43AEB09C-81D3-53C5-9AB0-4B7CAA3F59F0</object-id>
              <tp:taxon-name-part taxon-name-part-type="genus" reg="Knoflachia">Knoflachia</tp:taxon-name-part>
              <object-id xmlns:xlink="http://www.w3.org/1999/xlink" content-type="zoobank" xlink:type="simple">https://zoobank.org/B5704C12-015F-4408-A670-CE9CB44CA6CB</object-id>
            </tp:taxon-name><tp:taxon-status xmlns:xlink="http://www.w3.org/1999/xlink" xlink:type="simple">gen. nov.</tp:taxon-status></tp:nomenclature><tp:treatment-sec sec-type="etymology" id="SECID0E3FAC"><title>Etymology.</title><p>Named after Barbara Knoflach (Innsbruck, Austria), an outstanding expert in theridiid taxonomy. Gender is feminine.</p></tp:treatment-sec><tp:treatment-sec sec-type="type species" id="SECID0EBGAC"><title>Type species.</title><p><italic><tp:taxon-name><tp:taxon-name-part taxon-name-part-type="genus" reg="Knoflachia">Knoflachia</tp:taxon-name-part><tp:taxon-name-part taxon-name-part-type="species" reg="kurilensis">kurilensis</tp:taxon-name-part></tp:taxon-name></italic> sp. nov.</p></tp:treatment-sec><tp:treatment-sec sec-type="diagnosis" id="SECID0ESGAC"><title>Diagnosis</title><p><bold>(comparison of the generotype).</bold> The new genus is most similar to <italic><tp:taxon-name><tp:taxon-name-part taxon-name-part-type="genus" reg="Anelosimus">Anelosimus</tp:taxon-name-part></tp:taxon-name></italic> Simon, 1891 in both copulatory organ characters (cymbial mesial margin with an incision; conductor with a groove for a distal portion of the spiral embolus) and somatic characters (male leg I extremely elongated, femur longer than carapace). It differs from the latter by: 1) carapace uniformly orange, abdomen uniformly black (vs carapace pale coloured with dark medial strip, abdomen with characteristic leaf-shaped pattern); 2) carapace cuticle rugose (vs smooth); 3) fovea transversal (vs rounded); 4) pars cephalica mildly sloping (vs not elevated, flat); 5) eye area not projected (vs projected); 6) male prosomal stridulatory ridges (PSR) separated into two patches (vs continuous); 7) female PSR absent (vs weak); 8) sternum equilateral triangle (vs elongated orthogonal); 9) labium fused with sternum (vs separated by distinct seam); 10) bristles of the tarsus IV comb flattened and straight (vs conical and hooked); 11) tarsus IV central claw subequal to laterals in length, thickness and shape (vs elongated, thin and S-shaped); 12) tarsal organ clearly proximal: 0.33–035 (vs slightly distal: 0.55–0.60 to slightly proximal: 0.45); 13) abdominal stridulatory pick row (SPR) setal bases strongly elongated, keeled in male, and dome-like in female (vs moderately elongated and rounded in both sexes); 14) male palpal tibia spoon-like, extremely enlarged, covers more than a half of the bulb (vs cyathiform, usual for theridiids); 15) male palpal tibia with only 2 retrolateral trichobothria (vs 2 retrolateral and 1 prolateral trichobothria); 16) cymbial mesial margin incision fold-like (vs semicircular notch); 17) the tegular apophysis (<abbrev xmlns:xlink="http://www.w3.org/1999/xlink" xlink:title="tarsus" id="ABBRID0EBHAC" xlink:type="simple">Ta</abbrev>) is a curved spine (vs not pointed); 18) conductor semimembraneous, its groove forming a sheath for a distal portion of the embolus (vs not membranous, its grove for embolus more shallow); 19) tip of embolus unmodified (vs. modified); 20) epigynal plate smooth (vs ridged); 20) copulatory openings located in two foveae separated by a septum (vs. foveae and septum absent); 21) each fovea with a spiral ridge (epigynal plate with transverse ridges); 22) copulatory ducts (Cd) coiled (vs. not coiled); and 23) receptacles dumbbell-shaped located inside loops of copulatory ducts (vs. oval, not surrounded by copulatory ducts).</p></tp:treatment-sec><tp:treatment-sec sec-type="description" id="SECID0EFHAC"><title>Description.</title><p>Small (1.8–2.85) brightly coloured (orange and black) with unmodified carapace and abdomen in both sexes (Fig. <xref ref-type="fig" rid="F1">1A–F</xref>) and modified leg I in male (Figs <xref ref-type="fig" rid="F1">1D, F</xref>, <xref ref-type="fig" rid="F2">2A, B</xref>).</p><fig id="F1" position="float" orientation="portrait"><object-id xmlns:xlink="http://www.w3.org/1999/xlink" content-type="doi" xlink:type="simple">10.3897/zookeys.1195.118632.figure1</object-id><object-id xmlns:xlink="http://www.w3.org/1999/xlink" content-type="arpha" xlink:type="simple">2491E588-7D33-5B7C-9370-2591673142B0</object-id><label>Figure 1.</label><caption><p>General appearance of <italic><tp:taxon-name><tp:taxon-name-part taxon-name-part-type="genus" reg="Knoflachia">Knoflachia</tp:taxon-name-part><tp:taxon-name-part taxon-name-part-type="species" reg="kurilensis">kurilensis</tp:taxon-name-part></tp:taxon-name></italic> sp. nov. <bold>A, B</bold> female <bold>C, F</bold> male <bold>A, F</bold> dorsal <bold>B–D</bold> lateral <bold>E</bold> ventral <bold>C</bold>, <bold>D</bold> showing the size difference of males. Scale bars: 0.5 mm (<bold>A–D, F</bold>); 0.2 mm (<bold>E</bold>).</p></caption><graphic xmlns:xlink="http://www.w3.org/1999/xlink" xlink:href="zookeys-1195-219_article-118632__-g001.jpg" position="float" orientation="portrait" xlink:type="simple" id="oo_1003186.jpg"><uri content-type="original_file" xlink:type="simple">https://binary.pensoft.net/fig/1003186</uri></graphic></fig><fig id="F2" position="float" orientation="portrait"><object-id xmlns:xlink="http://www.w3.org/1999/xlink" content-type="doi" xlink:type="simple">10.3897/zookeys.1195.118632.figure2</object-id><object-id xmlns:xlink="http://www.w3.org/1999/xlink" content-type="arpha" xlink:type="simple">260C666A-C2F3-569E-8BBB-91D45428B766</object-id><label>Figure 2.</label><caption><p>Somatic characters of <italic><tp:taxon-name><tp:taxon-name-part taxon-name-part-type="genus" reg="Knoflachia">Knoflachia</tp:taxon-name-part><tp:taxon-name-part taxon-name-part-type="species" reg="kurilensis">kurilensis</tp:taxon-name-part></tp:taxon-name></italic> sp. nov. <bold>A</bold> part of male tibia I, showing modified ventral seta <bold>B</bold> whole male leg I <bold>C</bold> male prosoma, dorsal <bold>D</bold> posterior part of the female abdomen, ventral, cellular setae indistinct. Scale bars: 0.2 mm.</p></caption><graphic xmlns:xlink="http://www.w3.org/1999/xlink" xlink:href="zookeys-1195-219_article-118632__-g002.jpg" position="float" orientation="portrait" xlink:type="simple" id="oo_1003187.jpg"><uri content-type="original_file" xlink:type="simple">https://binary.pensoft.net/fig/1003187</uri></graphic></fig><p><bold><italic>Carapace</italic></bold> – rounded, almost as wide as long, moderately high, pars cephalica slightly elevated, clypeus vertical; fovea shallow, transversal (Figs <xref ref-type="fig" rid="F2">2C</xref>, <xref ref-type="fig" rid="F3">3A, C, D</xref>); 8 medium-sized eyes, AME same as others (ca 1/3 of clypeus height), lateral eyes adjacent, eye area not projected (Figs <xref ref-type="fig" rid="F2">2C</xref>, <xref ref-type="fig" rid="F3">3A, C</xref>); carapace pars stridens consist of two separated patches of regular parallel fine ridges in male (Fig. <xref ref-type="fig" rid="F4">4</xref>, B) indistinct under light microscope (Fig. <xref ref-type="fig" rid="F2">2C</xref>) and completely absent in female (Fig. <xref ref-type="fig" rid="F4">4C</xref>,); carapace cuticle rugose, setal bases elevated (Fig. <xref ref-type="fig" rid="F3">3C, D</xref>).</p><fig id="F3" position="float" orientation="portrait"><object-id xmlns:xlink="http://www.w3.org/1999/xlink" content-type="doi" xlink:type="simple">10.3897/zookeys.1195.118632.figure3</object-id><object-id xmlns:xlink="http://www.w3.org/1999/xlink" content-type="arpha" xlink:type="simple">256D411F-FC78-592F-993E-6FAC58343C5E</object-id><label>Figure 3.</label><caption><p>Prosoma of <italic><tp:taxon-name><tp:taxon-name-part taxon-name-part-type="genus" reg="Knoflachia">Knoflachia</tp:taxon-name-part><tp:taxon-name-part taxon-name-part-type="species" reg="kurilensis">kurilensis</tp:taxon-name-part></tp:taxon-name></italic> sp. nov. <bold>A</bold> male carapace and legs, lateral view <bold>B</bold> female sternum <bold>C</bold> female carapace, dorsal view <bold>D</bold> lateral margin of male carapace <bold>E</bold> female labium <bold>F</bold> cheliceral promargin of female (note fused setal socket adjacent to fang base).</p></caption><graphic xmlns:xlink="http://www.w3.org/1999/xlink" xlink:href="zookeys-1195-219_article-118632__-g003.jpg" position="float" orientation="portrait" xlink:type="simple" id="oo_1003188.jpg"><uri content-type="original_file" xlink:type="simple">https://binary.pensoft.net/fig/1003188</uri></graphic></fig><fig id="F4" position="float" orientation="portrait"><object-id xmlns:xlink="http://www.w3.org/1999/xlink" content-type="doi" xlink:type="simple">10.3897/zookeys.1195.118632.figure4</object-id><object-id xmlns:xlink="http://www.w3.org/1999/xlink" content-type="arpha" xlink:type="simple">20582D09-5AA8-588F-B550-28E0C8078824</object-id><label>Figure 4.</label><caption><p>Prosoma-abdomen stridulatory mechanism in <italic><tp:taxon-name><tp:taxon-name-part taxon-name-part-type="genus" reg="Knoflachia">Knoflachia</tp:taxon-name-part><tp:taxon-name-part taxon-name-part-type="species" reg="kurilensis">kurilensis</tp:taxon-name-part></tp:taxon-name></italic> sp. nov. <bold>A</bold> posterior margin of male carapace, prosomal stridulatory ridges <bold>B</bold> the same, enlarged <bold>C</bold> posterior margin of female carapace (note absence of PSR) <bold>D</bold> male abdominal stridulatory pick row <bold>E</bold> the same, enlarged <bold>F</bold> female abdominal stridulatory pick row (note dome-like setal bases of SPR, the same as surrounding setal bases). Abbreviations: PSR – prosomal (carapace) stridulatory ridges; SPR – stridulatory pick row.</p></caption><graphic xmlns:xlink="http://www.w3.org/1999/xlink" xlink:href="zookeys-1195-219_article-118632__-g004.jpg" position="float" orientation="portrait" xlink:type="simple" id="oo_1003190.jpg"><uri content-type="original_file" xlink:type="simple">https://binary.pensoft.net/fig/1003190</uri></graphic></fig><p><bold><italic>Sternum</italic></bold> – almost equilateral triangle (Figs <xref ref-type="fig" rid="F1">1E</xref>, <xref ref-type="fig" rid="F3">3B</xref>); sternal cuticle rugose, setal bases elevated (Fig. <xref ref-type="fig" rid="F3">3E</xref>).</p><p><bold><italic>Labium</italic></bold> – sub-rectangular, completely fused to sternum (Fig. <xref ref-type="fig" rid="F3">3B, E</xref>).</p><p><bold><italic>Chelicera</italic></bold> – unmodified, without humps; promargin in both sexes with 3 teeth (2 basal fused) and pair of raised, fused setal sockets adjacent to fang base (Fig. <xref ref-type="fig" rid="F3">3E, F</xref>); cheliceral cuticle rugose, setal bases elevated (Fig. <xref ref-type="fig" rid="F3">3F</xref>).</p><p><bold><italic>Legs</italic></bold> – Leg formula 1243 in males and 1423 in females, leg I of male extremely long and stout, <abbrev xmlns:xlink="http://www.w3.org/1999/xlink" xlink:title="femur" id="ABBRID0EEPAC" xlink:type="simple">Fe</abbrev> I can be almost 1.5 times longer than carapace length (Figs <xref ref-type="fig" rid="F1">1A–D</xref>, <xref ref-type="fig" rid="F2">2A</xref>) in large specimens; distal part of femur 1.5 times wider than proximal; metatarsus and tibia I in large specimens with 2 ventral rows of tubercles, surmounted by robust blunt suberect macrosetae (Figs <xref ref-type="fig" rid="F2">2A, B</xref>, <xref ref-type="fig" rid="F5">5A</xref>); bristles of tarsus IV theridiid comb flattened and straight, not hook-like (Fig. <xref ref-type="fig" rid="F5">5B, C</xref>); tarsus IV central claw subequal to laterals by length, thickness and shape in both sexes, and not distinguished from claws of other leg pairs (Fig. <xref ref-type="fig" rid="F6">6A–C</xref>); metatarsal trichobothria 1-1-1-0, bothria dome-like (Fig. <xref ref-type="fig" rid="F5">5F</xref>), usual for theridiids (<xref ref-type="bibr" rid="B4">Eskov and Marusik in prep.</xref>); tarsal organ clearly proximal (0.33–0.35), its opening large, more than setal sockets (Fig. <xref ref-type="fig" rid="F5">5D, E</xref>); leg cuticle imbricate (Fig. <xref ref-type="fig" rid="F5">5E</xref>).</p><fig id="F5" position="float" orientation="portrait"><object-id xmlns:xlink="http://www.w3.org/1999/xlink" content-type="doi" xlink:type="simple">10.3897/zookeys.1195.118632.figure5</object-id><object-id xmlns:xlink="http://www.w3.org/1999/xlink" content-type="arpha" xlink:type="simple">96F449DD-C357-5CC1-AFCA-33D9D80B6014</object-id><label>Figure 5.</label><caption><p><italic><tp:taxon-name><tp:taxon-name-part taxon-name-part-type="genus" reg="Knoflachia">Knoflachia</tp:taxon-name-part><tp:taxon-name-part taxon-name-part-type="species" reg="kurilensis">kurilensis</tp:taxon-name-part></tp:taxon-name></italic> sp. nov.: leg setae, tarsal organ and trichobothria <bold>A</bold> ventral macrosetae of male metatarsus I <bold>B</bold> tarsus IV comb of female <bold>C</bold> same, enlarged <bold>D</bold> tarsal organ of female leg II <bold>E</bold> same, enlarged <bold>F</bold> trichobothrial bases of male palpal tibia.</p></caption><graphic xmlns:xlink="http://www.w3.org/1999/xlink" xlink:href="zookeys-1195-219_article-118632__-g005.jpg" position="float" orientation="portrait" xlink:type="simple" id="oo_1003191.jpg"><uri content-type="original_file" xlink:type="simple">https://binary.pensoft.net/fig/1003191</uri></graphic></fig><p><bold><italic>Female palp</italic></bold> – full-segmented; palpal tibia with 2 trichobothria; palpal claw simple, non-semipalmate, strongly dentated (Fig. <xref ref-type="fig" rid="F6">6D</xref>).</p><fig id="F6" position="float" orientation="portrait"><object-id xmlns:xlink="http://www.w3.org/1999/xlink" content-type="doi" xlink:type="simple">10.3897/zookeys.1195.118632.figure6</object-id><object-id xmlns:xlink="http://www.w3.org/1999/xlink" content-type="arpha" xlink:type="simple">43FFAC52-2758-5584-9944-EDD925D98DDA</object-id><label>Figure 6.</label><caption><p><italic><tp:taxon-name><tp:taxon-name-part taxon-name-part-type="genus" reg="Knoflachia">Knoflachia</tp:taxon-name-part><tp:taxon-name-part taxon-name-part-type="species" reg="kurilensis">kurilensis</tp:taxon-name-part></tp:taxon-name></italic> sp. nov.: tarsal claws <bold>A</bold> tarsus IV of male <bold>B</bold> tarsus IV of female <bold>C</bold> tarsus II of female <bold>D</bold> female palpal claw.</p></caption><graphic xmlns:xlink="http://www.w3.org/1999/xlink" xlink:href="zookeys-1195-219_article-118632__-g006.jpg" position="float" orientation="portrait" xlink:type="simple" id="oo_1003192.jpg"><uri content-type="original_file" xlink:type="simple">https://binary.pensoft.net/fig/1003192</uri></graphic></fig><p><bold><italic>Abdomen</italic></bold> – more or less globular; pedicel area with suprapedicillate dorsal (11 o’clock) proprioceptor setae (Figs <xref ref-type="fig" rid="F4">4F</xref>, <xref ref-type="fig" rid="F7">7A</xref>); stridulatory pick row (SPR) lateral of pedicel, regular, not curved, consist of few (&lt; 7) setae (Fig. <xref ref-type="fig" rid="F4">4D, F</xref>); SPR setal bases strongly elongated and keeled, tetragonal in profile, with setae vertically protruded from its middle portion in male (Fig. <xref ref-type="fig" rid="F4">4D, E</xref>), and rounded, dome-like in female (Fig. <xref ref-type="fig" rid="F4">4F</xref>); epiandrous gland spigots arranged in a pair of distinct depressions (sockets), 3 spigots per socket (Fig. <xref ref-type="fig" rid="F5">5D</xref>); wide tracheal spiracle near spinnerets, not straight, with pair of lobes (Sl, Fig. <xref ref-type="fig" rid="F7">7C</xref>); colulus absent, but median pair of colular setae persists (Fig. <xref ref-type="fig" rid="F7">7C</xref>); ALS piriform field small, less than 20 spigots (Fig. <xref ref-type="fig" rid="F8">8A, B, E</xref>); PLS posterior AG spigot enlarged and flattened, subquadrate in profile (Fig. <xref ref-type="fig" rid="F8">8A, C</xref>); PMS with 3 spigots (1 mAP + 2 AC) in male (Fig. <xref ref-type="fig" rid="F8">8E, F</xref>) and 4 spigots (1 mAP + 2 AC + 1 CY) in female (Fig. <xref ref-type="fig" rid="F8">8A, E</xref>); abdominal cuticle fingerprint (Fig. <xref ref-type="fig" rid="F7">7A</xref>), booklung cuticle smooth.</p><fig id="F7" position="float" orientation="portrait"><object-id xmlns:xlink="http://www.w3.org/1999/xlink" content-type="doi" xlink:type="simple">10.3897/zookeys.1195.118632.figure7</object-id><object-id xmlns:xlink="http://www.w3.org/1999/xlink" content-type="arpha" xlink:type="simple">E0CD7330-3ED1-5CA1-89EE-FD0634F57AC2</object-id><label>Figure 7.</label><caption><p>Abdomen of <italic><tp:taxon-name><tp:taxon-name-part taxon-name-part-type="genus" reg="Knoflachia">Knoflachia</tp:taxon-name-part><tp:taxon-name-part taxon-name-part-type="species" reg="kurilensis">kurilensis</tp:taxon-name-part></tp:taxon-name></italic> sp. nov.: female (<bold>A–C</bold>) and male (<bold>D</bold>) <bold>A</bold> epigastric region of female <bold>B</bold> epigyne <bold>C</bold> colular setae (arrow) and tracheal spiracle <bold>D</bold> socketed epiandrous spigots. Scale bars: 0.1 mm if not otherwise indicated. Abbreviations: <italic>BL</italic> – booklung covers; <italic>Gg</italic> – guiding groove; <italic>Lp</italic> – latero-posterior rim of epigyne; <italic>Oc</italic> – copulatory opening; <italic>Se</italic> – septum; <italic>Sl</italic> – lobe of spiracle opening.</p></caption><graphic xmlns:xlink="http://www.w3.org/1999/xlink" xlink:href="zookeys-1195-219_article-118632__-g007.jpg" position="float" orientation="portrait" xlink:type="simple" id="oo_1003193.jpg"><uri content-type="original_file" xlink:type="simple">https://binary.pensoft.net/fig/1003193</uri></graphic></fig><fig id="F8" position="float" orientation="portrait"><object-id xmlns:xlink="http://www.w3.org/1999/xlink" content-type="doi" xlink:type="simple">10.3897/zookeys.1195.118632.figure8</object-id><object-id xmlns:xlink="http://www.w3.org/1999/xlink" content-type="arpha" xlink:type="simple">1BDAE26F-B96A-53E2-989F-67B639290661</object-id><label>Figure 8.</label><caption><p>Spinnerets of <italic><tp:taxon-name><tp:taxon-name-part taxon-name-part-type="genus" reg="Knoflachia">Knoflachia</tp:taxon-name-part><tp:taxon-name-part taxon-name-part-type="species" reg="kurilensis">kurilensis</tp:taxon-name-part></tp:taxon-name></italic> sp. nov. <bold>A</bold> female spinnerets <bold>B</bold> female ALS <bold>C</bold> female PLS and PMS <bold>D</bold> female PMS <bold>E</bold> male spinnerets <bold>F</bold> male PLS and PMS (note absence of CY). Abbreviations: <italic>AC</italic> – aciniform gland spigot(s); <italic>AG</italic> – aggregate gland spigot(s); <italic>ALS</italic> – anterior lateral spinneret; <italic>CY</italic> – cylindrical gland spigot(s); mAP – minor ampullate gland spigot(s); <italic>MAP</italic> – major ampullate gland spigot(s); <italic>Nu</italic> – nubbin; <italic>PI</italic> – piriform gland spigot(s); <italic>PLS</italic> – posterior lateral spinneret; <italic>PMS</italic> – posterior median spinneret.</p></caption><graphic xmlns:xlink="http://www.w3.org/1999/xlink" xlink:href="zookeys-1195-219_article-118632__-g008.jpg" position="float" orientation="portrait" xlink:type="simple" id="oo_1003194.jpg"><uri content-type="original_file" xlink:type="simple">https://binary.pensoft.net/fig/1003194</uri></graphic></fig><p><bold><italic>Male palp</italic></bold> – patella short, almost as wide as long, 2.4 times shorter than tibia; tibia spoon-like, extremely enlarged, ca 2/3 of cymbial length, covers more than half of proximal part of bulb (Figs <xref ref-type="fig" rid="F9">9A</xref>, <xref ref-type="fig" rid="F10">10A</xref>), with 2 retrolateral trichobothria (Fig. <xref ref-type="fig" rid="F10">10D</xref>) and with several setae on its inner surface (probably artifact) (Fig. <xref ref-type="fig" rid="F11">11A</xref>) and; cymbium 1.9 times longer than wide, with round proximal part and finger like tip slightly bent retrolaterally; cymbial mesial margin distally with small bulge (Sb) (when observed with light microscope: Fig. <xref ref-type="fig" rid="F9">9A–C</xref>), which is dissected longitudinally by fold-like excavation (when observed with SEM: Figs <xref ref-type="fig" rid="F10">10B, C</xref>, <xref ref-type="fig" rid="F11">11D</xref>); cymbial ectal margin distally with groove-like cymbial hood (Ch) (Fig. <xref ref-type="fig" rid="F11">11D</xref>). Bulb as long as wide, with relatively small tegulum (Te), tegular apophysis (<abbrev xmlns:xlink="http://www.w3.org/1999/xlink" xlink:title="tarsus" id="ABBRID0EZQAE" xlink:type="simple">Ta</abbrev>) appears as simple curved, weakly sclerotized spine (Figs <xref ref-type="fig" rid="F9">9A</xref>, <xref ref-type="fig" rid="F10">10A, B</xref>, <xref ref-type="fig" rid="F11">11B, D</xref>); elongated hyaline conductor (Co) with groove serving as sheath for distal portion embolus (Fig. <xref ref-type="fig" rid="F10">10B, C</xref>); embolus filamentous coiled forming loop ca. 400°, (Fig. <xref ref-type="fig" rid="F11">11B</xref>); radix (Ra) and median apophysis (Ma) (we are not sure about homology) in unexpanded palp completely hidden by enlarged retroventral part of tibia (Figs <xref ref-type="fig" rid="F10">10A</xref>, <xref ref-type="fig" rid="F11">11C</xref>); median apophysis (?) with 2 arms: large spine like posterior (Mp) and small prolateral (Pm).</p><fig id="F9" position="float" orientation="portrait"><object-id xmlns:xlink="http://www.w3.org/1999/xlink" content-type="doi" xlink:type="simple">10.3897/zookeys.1195.118632.figure9</object-id><object-id xmlns:xlink="http://www.w3.org/1999/xlink" content-type="arpha" xlink:type="simple">A7F6934A-EEF2-52AC-BCCC-AB8A5FC67576</object-id><label>Figure 9.</label><caption><p>Male palp (<bold>A–G</bold>) and epigyne (<bold>D–E</bold>) of <italic><tp:taxon-name><tp:taxon-name-part taxon-name-part-type="genus" reg="Knoflachia">Knoflachia</tp:taxon-name-part><tp:taxon-name-part taxon-name-part-type="species" reg="kurilensis">kurilensis</tp:taxon-name-part></tp:taxon-name></italic> sp. nov. <bold>A–C</bold> ventral, prolateral and dorsal <bold>D</bold> intact, ventral <bold>E</bold> macerated, dorsal. Scale bars: 0.2 mm. Abbreviations: <italic>Cd</italic> – copulatory duct; <italic>Co</italic> – conductor; <italic>Em</italic> – embolus; <italic>Re</italic> – receptacle; <italic>Rm</italic> – round part of epigyne; <italic>Sb</italic> – cymbial small bulge; <italic>Se</italic> – septum; <italic><abbrev xmlns:xlink="http://www.w3.org/1999/xlink" xlink:title="tarsus" id="ABBRID0EVTAE" xlink:type="simple">Ta</abbrev></italic> – tegular apophysis.</p></caption><graphic xmlns:xlink="http://www.w3.org/1999/xlink" xlink:href="zookeys-1195-219_article-118632__-g009.jpg" position="float" orientation="portrait" xlink:type="simple" id="oo_1003195.jpg"><uri content-type="original_file" xlink:type="simple">https://binary.pensoft.net/fig/1003195</uri></graphic></fig><fig id="F10" position="float" orientation="portrait"><object-id xmlns:xlink="http://www.w3.org/1999/xlink" content-type="doi" xlink:type="simple">10.3897/zookeys.1195.118632.figure10</object-id><object-id xmlns:xlink="http://www.w3.org/1999/xlink" content-type="arpha" xlink:type="simple">A7163A4A-C3F1-5549-A436-60D8D2BEC88E</object-id><label>Figure 10.</label><caption><p>Male palp of <italic><tp:taxon-name><tp:taxon-name-part taxon-name-part-type="genus" reg="Knoflachia">Knoflachia</tp:taxon-name-part><tp:taxon-name-part taxon-name-part-type="species" reg="kurilensis">kurilensis</tp:taxon-name-part></tp:taxon-name></italic> sp. nov. <bold>A</bold> left palp, ventral view <bold>B</bold> left palp, ventro-mesial view <bold>C</bold> the same, enlarged (note grooved conductor, forming a sheath for a distal portion of embolus, and fold-like excavation on cymbial mesial margin) <bold>D</bold> tibia of right palp, dorso-ectal view. Scale bars: 0.1 mm. Abbreviations: <italic>Co</italic> – conductor; <italic>Em</italic> – embolus; <italic>Sb</italic> – cymbial small bulge; <italic><abbrev xmlns:xlink="http://www.w3.org/1999/xlink" xlink:title="tarsus" id="ABBRID0EFVAE" xlink:type="simple">Ta</abbrev></italic> – tegular apophysis; <italic>Te</italic> – tegulum.</p></caption><graphic xmlns:xlink="http://www.w3.org/1999/xlink" xlink:href="zookeys-1195-219_article-118632__-g010.jpg" position="float" orientation="portrait" xlink:type="simple" id="oo_1003196.jpg"><uri content-type="original_file" xlink:type="simple">https://binary.pensoft.net/fig/1003196</uri></graphic></fig><fig id="F11" position="float" orientation="portrait"><object-id xmlns:xlink="http://www.w3.org/1999/xlink" content-type="doi" xlink:type="simple">10.3897/zookeys.1195.118632.figure11</object-id><object-id xmlns:xlink="http://www.w3.org/1999/xlink" content-type="arpha" xlink:type="simple">9F9EEF49-E9E9-5353-94E2-B3E76097A9F1</object-id><label>Figure 11.</label><caption><p>Left male palp with removed tibia of <italic><tp:taxon-name><tp:taxon-name-part taxon-name-part-type="genus" reg="Knoflachia">Knoflachia</tp:taxon-name-part><tp:taxon-name-part taxon-name-part-type="species" reg="kurilensis">kurilensis</tp:taxon-name-part></tp:taxon-name></italic> sp. nov. <bold>A</bold> separated tibia, inner surface <bold>B</bold> bulb and cymbium, ventral <bold>C</bold> same, proximal portion <bold>D</bold> same, distal portion (note ectal cymbial hood and mesial cymbial excavation). Scale bar: 0.1 mm if not otherwise indicated. Abbreviations: <italic>Ch</italic> – cymbial hood; <italic>Co</italic> – conductor; <italic>Em</italic> – embolus; <italic>Ma</italic> – median apophysis; <italic>Mp</italic> – posterior part of <italic>Ma</italic>; <italic>Pm</italic> – prolateral part of <italic>Ma</italic>; <italic>Ra</italic> – radix; <italic>Sb</italic> – cymbial small bulge; <italic><abbrev xmlns:xlink="http://www.w3.org/1999/xlink" xlink:title="tarsus" id="ABBRID0EPXAE" xlink:type="simple">Ta</abbrev></italic> – tegular apophysis; <italic>Te</italic> – tegulum.</p></caption><graphic xmlns:xlink="http://www.w3.org/1999/xlink" xlink:href="zookeys-1195-219_article-118632__-g011.jpg" position="float" orientation="portrait" xlink:type="simple" id="oo_1003197.jpg"><uri content-type="original_file" xlink:type="simple">https://binary.pensoft.net/fig/1003197</uri></graphic></fig><p><bold><italic>Epigyne</italic></bold> – as seen by light microscope (Fig. <xref ref-type="fig" rid="F9">9D, E</xref>): epigynal plate about as long as wide, weakly sclerotized, with pair of round membranous parts (Rm) separated by thin septum; endogyne with long coiled weakly sclerotized copulatory ducts (Cd) and dumbbell-shaped receptacles (Re) standing perpendicular to epigynal plate behind Rm. As seen by SEM (Fig. <xref ref-type="fig" rid="F7">7A, B</xref>): epigyne with kind of foveae, well delimited by latero-posterior rim (Lp) and septum (Sp). Rim and septum forming guide groove (Gg) for embolus, anteriorly from septum Gg shallower, Gg forms 2 coils (about 720°) and terminates in copulatory opening (Oc).</p></tp:treatment-sec><tp:treatment-sec sec-type="distribution" id="SECID0EBZAE"><title>Composition and distribution.</title><p>Only the type species, <italic><tp:taxon-name><tp:taxon-name-part taxon-name-part-type="genus" reg="Knoflachia">K.</tp:taxon-name-part><tp:taxon-name-part taxon-name-part-type="species" reg="kurilensis">kurilensis</tp:taxon-name-part></tp:taxon-name></italic> sp. nov., known only from the type locality (South Kurile islands, Kunashir Island: Fig. <xref ref-type="fig" rid="F12">12</xref>). The future records of this genus are surely anticipated in other Far East regions such as Hokkaido.</p><fig id="F12" position="float" orientation="portrait"><object-id xmlns:xlink="http://www.w3.org/1999/xlink" content-type="doi" xlink:type="simple">10.3897/zookeys.1195.118632.figure12</object-id><object-id xmlns:xlink="http://www.w3.org/1999/xlink" content-type="arpha" xlink:type="simple">650A5C11-A297-5B0A-B77F-A9C018C84693</object-id><label>Figure 12.</label><caption><p>Collecting locality of <italic><tp:taxon-name><tp:taxon-name-part taxon-name-part-type="genus" reg="Knoflachia">Knoflachia</tp:taxon-name-part><tp:taxon-name-part taxon-name-part-type="species" reg="kurilensis">kurilensis</tp:taxon-name-part></tp:taxon-name></italic> sp. nov. <bold>A</bold> Kunashir Island <bold>B</bold> Kurile islands <bold>C</bold> collecting locality.</p></caption><graphic xmlns:xlink="http://www.w3.org/1999/xlink" xlink:href="zookeys-1195-219_article-118632__-g012.jpg" position="float" orientation="portrait" xlink:type="simple" id="oo_1003198.jpg"><uri content-type="original_file" xlink:type="simple">https://binary.pensoft.net/fig/1003198</uri></graphic></fig></tp:treatment-sec><ref-list><ref id="B4"><mixed-citation xmlns:xlink="http://www.w3.org/1999/xlink" xlink:type="simple"><person-group><name name-style="western"><surname>Eskov</surname><given-names>KY</given-names></name><name name-style="western"><surname>Marusik</surname><given-names>YM</given-names></name></person-group> (<year>in prep.</year>) A comparative morphology of tichobothrial bases in araneoid spiders, and its significance for the phylogeny and system of the superfamily <tp:taxon-name><tp:taxon-name-part taxon-name-part-type="superfamily">Araneoidea</tp:taxon-name-part></tp:taxon-name> (<tp:taxon-name><tp:taxon-name-part taxon-name-part-type="class">Arachnida</tp:taxon-name-part></tp:taxon-name>: <tp:taxon-name><tp:taxon-name-part taxon-name-part-type="order">Araneae</tp:taxon-name-part></tp:taxon-name>).</mixed-citation></ref></ref-list></tp:taxon-treatment>
