# Supplementary material for: ﻿A new monotypic genus of cobweb spiders from the Russian Far East (Araneae, Theridiidae)
Source: Zookeys. 2024 Mar 15;1195:219–38. doi: 10.3897/zookeys.1195.118632 (PMC10960155; doi:10.3897/zookeys.1195.118632)
Supplement: XML Treatment for Knoflachia kurilensis [file zookeys.1195.118632-treatment2.xml]

<!DOCTYPE tp:taxon-treatment
  PUBLIC "-//TaxonX//DTD Taxonomic Treatment Publishing DTD v0 20100105//EN" "tax-treatment-NSO.dtd">
<tp:taxon-treatment xmlns:tp="http://www.plazi.org/taxpub"><tp:treatment-meta><kwd-group><label>Taxon classification</label><kwd>
                <named-content content-type="kingdom">Animalia</named-content>
              </kwd><kwd>
                <named-content content-type="order">Araneae</named-content>
              </kwd><kwd>
                <named-content content-type="family">Theridiidae</named-content>
              </kwd></kwd-group><mixed-citation publication-type="journal"><person-group><name><surname>Marusik</surname><given-names>Yuri M.</given-names></name><name><surname>Eskov</surname><given-names>Kirill Y.</given-names></name></person-group><article-title>﻿A new monotypic genus of cobweb spiders from the Russian Far East (<tp:taxon-name><tp:taxon-name-part taxon-name-part-type="order">Araneae</tp:taxon-name-part></tp:taxon-name>, <tp:taxon-name><tp:taxon-name-part taxon-name-part-type="family">Theridiidae</tp:taxon-name-part></tp:taxon-name>)</article-title><source>Zookeys</source><day>15</day><month>03</month><year>2024</year><volume>1195</volume><fpage>219</fpage><lpage>238</lpage><pub-id pub-id-type="doi">10.3897/zookeys.1195.118632</pub-id></mixed-citation></tp:treatment-meta><tp:nomenclature><label>﻿</label><tp:taxon-name>
              <object-id xmlns:xlink="http://www.w3.org/1999/xlink" content-type="arpha" xlink:type="simple">53F597C7-39F2-5571-869D-8924F5EF85BF</object-id>
              <tp:taxon-name-part taxon-name-part-type="genus" reg="Knoflachia">Knoflachia</tp:taxon-name-part>
              <tp:taxon-name-part taxon-name-part-type="species" reg="kurilensis">kurilensis</tp:taxon-name-part>
              <object-id xmlns:xlink="http://www.w3.org/1999/xlink" content-type="zoobank" xlink:type="simple">https://zoobank.org/0272E07A-7614-436B-8FFA-EFFDFF521EB4</object-id>
            </tp:taxon-name><tp:taxon-status xmlns:xlink="http://www.w3.org/1999/xlink" xlink:type="simple">sp. nov.</tp:taxon-status><xref ref-type="fig" rid="F1">Figs 1</xref><xref ref-type="fig" rid="F2">, 2</xref><xref ref-type="fig" rid="F3">, 3</xref><xref ref-type="fig" rid="F4">, 4</xref><xref ref-type="fig" rid="F5">, 5</xref><xref ref-type="fig" rid="F6">, 6</xref><xref ref-type="fig" rid="F7">, 7</xref><xref ref-type="fig" rid="F8">, 8</xref><xref ref-type="fig" rid="F9">, 9</xref><xref ref-type="fig" rid="F10">, 10</xref><xref ref-type="fig" rid="F11">, 11</xref><xref ref-type="fig" rid="F12">, 12</xref></tp:nomenclature><tp:treatment-sec sec-type="etymology" id="SECID0EN4AE"><title>Etymology.</title><p>Named after the type locality, Kuril Islands.</p></tp:treatment-sec><tp:treatment-sec sec-type="material" id="SECID0ES4AE"><title>Material.</title><p><bold><italic>Holotype</italic></bold> ♂ and <bold><italic>allotype</italic></bold> ♀ (<named-content xmlns:xlink="http://www.w3.org/1999/xlink" content-type="dwc:institutional_code" xlink:title="Zoological Museum of the Moscow State University" xlink:href="http://grbio.org/institution/zoological-museum-moscow-lomonosov-state-university" xlink:type="simple">ZMMU</named-content>) and <bold><italic>paratypes</italic></bold> 144♂ 1 (♂) 77♀ (<named-content xmlns:xlink="http://www.w3.org/1999/xlink" content-type="dwc:institutional_code" xlink:title="Zoological Museum of the Moscow State University" xlink:href="http://grbio.org/institution/zoological-museum-moscow-lomonosov-state-university" xlink:type="simple">ZMMU</named-content> &amp; <named-content xmlns:xlink="http://www.w3.org/1999/xlink" content-type="dwc:institutional_code" xlink:title="Zoological Institute" xlink:href="http://grbio.org/institution/zoological-institute-russian-academy-sciences" xlink:type="simple">ZISP</named-content>) with label “[KU-123] KUNASHIR Isl., CW part, S shore of Lagunnoye Lake, <named-content xmlns:xlink="http://www.w3.org/1999/xlink" content-type="dwc:verbatimCoordinates" xlink:type="simple"><named-content content-type="geo-json" specific-use="{&#34;type&#34;:&#34;Point&#34;,&#34;coordinates&#34;:[145.750000,44.051389]}" id="NCID0ES5AE" xlink:type="simple">44°03′05″N, 145°45′E</named-content></named-content>, sweeping along road, mostly alder bushes, 24.09.1997 Yu. M. Marusik”.</p></tp:treatment-sec><tp:treatment-sec sec-type="diagnosis" id="SECID0EX5AE"><title>Diagnosis.</title><p>Same as for the genus. Well differs from other <tp:taxon-name><tp:taxon-name-part taxon-name-part-type="family">Theridiidae</tp:taxon-name-part></tp:taxon-name> occurring in East Asia by colouration (Fig. <xref ref-type="fig" rid="F1">1</xref>), epigyne with septum (Fig. <xref ref-type="fig" rid="F9">9D</xref>) and male palp with strongly enlarged tibia covering half of the bulb (Fig. <xref ref-type="fig" rid="F9">9A–C</xref>).</p></tp:treatment-sec><tp:treatment-sec sec-type="description" id="SECID0EO6AE"><title>Description.</title><p>Male (holotype). Total length 2.4. Carapace 1.38 long, 1.08 wide; abdomen 1.45 long, 1.35 wide. Prosoma, including legs orange-reddish, legs I as dark as carapace, sternum, mouthparts, and legs II–IV lighter. Abdomen uniformly dark dorsally, venter with lighter booklung covers and area near petiolus. Palp and leg lengths as per Table <xref ref-type="table" rid="T1">1</xref>.</p><table-wrap id="T1" position="float" orientation="portrait"><label>Table 1.</label><caption><p>Palp and leg lengths of the male holotype.</p></caption><table id="TID0ES2AE" rules="all"><tbody><tr><td rowspan="1" colspan="1">♂</td><td rowspan="1" colspan="1">
                      <bold>
                        <abbrev xmlns:xlink="http://www.w3.org/1999/xlink" xlink:title="femur" id="ABBRID0EOAAG" xlink:type="simple">Fe</abbrev>
                      </bold>
                    </td><td rowspan="1" colspan="1">
                      <bold>
                        <abbrev xmlns:xlink="http://www.w3.org/1999/xlink" xlink:title="patella" id="ABBRID0EXAAG" xlink:type="simple">Pa</abbrev>
                      </bold>
                    </td><td rowspan="1" colspan="1">
                      <bold>
                        <abbrev xmlns:xlink="http://www.w3.org/1999/xlink" xlink:title="tibia" id="ABBRID0EABAG" xlink:type="simple">Ti</abbrev>
                      </bold>
                    </td><td rowspan="1" colspan="1">
                      <bold>
                        <abbrev xmlns:xlink="http://www.w3.org/1999/xlink" xlink:title="metatarsus" id="ABBRID0EJBAG" xlink:type="simple">Mt</abbrev>
                      </bold>
                    </td><td rowspan="1" colspan="1">
                      <bold>
                        <abbrev xmlns:xlink="http://www.w3.org/1999/xlink" xlink:title="tarsus" id="ABBRID0ESBAG" xlink:type="simple">Ta</abbrev>
                      </bold>
                    </td><td rowspan="1" colspan="1">
                      <bold>Total</bold>
                    </td></tr><tr><td rowspan="1" colspan="1">Palp</td><td rowspan="1" colspan="1">0.5</td><td rowspan="1" colspan="1">0.17</td><td rowspan="1" colspan="1">0.3</td><td rowspan="1" colspan="1">–</td><td rowspan="1" colspan="1">0.43</td><td rowspan="1" colspan="1">1.4</td></tr><tr><td rowspan="1" colspan="1">I</td><td rowspan="1" colspan="1">1.75</td><td rowspan="1" colspan="1">0.65</td><td rowspan="1" colspan="1">1.38</td><td rowspan="1" colspan="1">1.13</td><td rowspan="1" colspan="1">0.6</td><td rowspan="1" colspan="1">5.51</td></tr><tr><td rowspan="1" colspan="1">II</td><td rowspan="1" colspan="1">1.25</td><td rowspan="1" colspan="1">0.55</td><td rowspan="1" colspan="1">0.85</td><td rowspan="1" colspan="1">0.88</td><td rowspan="1" colspan="1">0.48</td><td rowspan="1" colspan="1">4.01</td></tr><tr><td rowspan="1" colspan="1">III</td><td rowspan="1" colspan="1">0.8</td><td rowspan="1" colspan="1">0.33</td><td rowspan="1" colspan="1">0.48</td><td rowspan="1" colspan="1">0.58</td><td rowspan="1" colspan="1">0.4</td><td rowspan="1" colspan="1">2.59</td></tr><tr><td rowspan="1" colspan="1">IV</td><td rowspan="1" colspan="1">0.95</td><td rowspan="1" colspan="1">0.38</td><td rowspan="1" colspan="1">0.55</td><td rowspan="1" colspan="1">0.75</td><td rowspan="1" colspan="1">0.48</td><td rowspan="1" colspan="1">3.11</td></tr></tbody></table></table-wrap><p><bold><italic>Palp</italic></bold> – see genus description.</p><p><bold><italic>Small male</italic>.</bold> Total length 2.13. Carapace 1.0 long, leg I 4.26 (1.38. 0.5, 1.0, 0.88, 0.5). Pattern as in holotype.</p><p><bold><italic>Variations</italic>.</bold> Total length varies from 1.9 to 2.5. At least one male has leg colouration like in females.</p><p><bold>Female</bold> (allotype). Total length 2.75. Carapace 1.08 long, 1.0 wide. Carapace, sternum, mouth parts as in male. Legs I–II with dark tibiae, metatarsi and tarsi, legs III–IV with dark metatarsi and tarsi. Palps with dark tibiae and tarsi. Palp and leg lengths as per Table <xref ref-type="table" rid="T2">2</xref>.</p><table-wrap id="T2" position="float" orientation="portrait"><label>Table 2.</label><caption><p>Palp and leg lengths for female allotype.</p></caption><table id="TID0EQIAG" rules="all"><tbody><tr><th rowspan="1" colspan="1">♀</th><th rowspan="1" colspan="1">
                      <abbrev xmlns:xlink="http://www.w3.org/1999/xlink" xlink:title="femur" id="ABBRID0E2GAG" xlink:type="simple">Fe</abbrev>
                    </th><th rowspan="1" colspan="1">
                      <abbrev xmlns:xlink="http://www.w3.org/1999/xlink" xlink:title="patella" id="ABBRID0EDHAG" xlink:type="simple">Pa</abbrev>
                    </th><th rowspan="1" colspan="1">
                      <abbrev xmlns:xlink="http://www.w3.org/1999/xlink" xlink:title="tibia" id="ABBRID0ELHAG" xlink:type="simple">Ti</abbrev>
                    </th><th rowspan="1" colspan="1">
                      <abbrev xmlns:xlink="http://www.w3.org/1999/xlink" xlink:title="metatarsus" id="ABBRID0ETHAG" xlink:type="simple">Mt</abbrev>
                    </th><th rowspan="1" colspan="1">
                      <abbrev xmlns:xlink="http://www.w3.org/1999/xlink" xlink:title="tarsus" id="ABBRID0E2HAG" xlink:type="simple">Ta</abbrev>
                    </th><th rowspan="1" colspan="1">Total</th></tr><tr><td rowspan="1" colspan="1">Palp</td><td rowspan="1" colspan="1">0.39</td><td rowspan="1" colspan="1">0.16</td><td rowspan="1" colspan="1">0.21</td><td rowspan="1" colspan="1">–</td><td rowspan="1" colspan="1">0.34</td><td rowspan="1" colspan="1">1.1</td></tr><tr><td rowspan="1" colspan="1">I</td><td rowspan="1" colspan="1">1.24</td><td rowspan="1" colspan="1">0.41</td><td rowspan="1" colspan="1">0.87</td><td rowspan="1" colspan="1">0.8</td><td rowspan="1" colspan="1">0.46</td><td rowspan="1" colspan="1">3.78</td></tr><tr><td rowspan="1" colspan="1">II</td><td rowspan="1" colspan="1">0.99</td><td rowspan="1" colspan="1">0.41</td><td rowspan="1" colspan="1">0.57</td><td rowspan="1" colspan="1">0.57</td><td rowspan="1" colspan="1">0.39</td><td rowspan="1" colspan="1">2.93</td></tr><tr><td rowspan="1" colspan="1">III</td><td rowspan="1" colspan="1">0.66</td><td rowspan="1" colspan="1">0.27</td><td rowspan="1" colspan="1">0.39</td><td rowspan="1" colspan="1">0.43</td><td rowspan="1" colspan="1">0.34</td><td rowspan="1" colspan="1">2.09</td></tr><tr><td rowspan="1" colspan="1">IV</td><td rowspan="1" colspan="1">1.0</td><td rowspan="1" colspan="1">0.37</td><td rowspan="1" colspan="1">0.6</td><td rowspan="1" colspan="1">0.64</td><td rowspan="1" colspan="1">0.4</td><td rowspan="1" colspan="1">3.01</td></tr></tbody></table></table-wrap><p><bold><italic>Variations</italic></bold> – Total length varies from 2.25 to 2.85, colour of abdomen in alcohol from almost black to grey.</p></tp:treatment-sec><tp:treatment-sec sec-type="natural history" id="SECID0EXLAG"><title>Natural history.</title><p>All specimens were collected in one day by sweeping bushes. The great number of specimens collected in a few hours most likely indicates that they may form colonies, like <italic><tp:taxon-name><tp:taxon-name-part taxon-name-part-type="genus" reg="Anelosimus">Anelosimus</tp:taxon-name-part></tp:taxon-name></italic>. Some specimens look like penultimate. The presence of only one subadult specimen indicates that the species is monovoltine.</p></tp:treatment-sec><tp:treatment-sec sec-type="distribution" id="SECID0EEMAG"><title>Distribution.</title><p>Known from the single locality in Kunashir Island (Fig. <xref ref-type="fig" rid="F12">12</xref>).</p></tp:treatment-sec><tp:treatment-sec sec-type="Male polymorphism" id="SECID0EOMAG"><title>Male polymorphism.</title><p>Males vary in size and relative length of the first leg (cf. Fig. <xref ref-type="fig" rid="F1">1C</xref> and <xref ref-type="fig" rid="F1">1D</xref>). Larger males have a relatively longer femur I (femur I/carapace length ratio ca. 1.45 in large male and 1.33 in small). Larger males have a distinct tibial and metatarsal macrosetae on legs I and II (setae standing on tegumental stump-like outgrowth Figs <xref ref-type="fig" rid="F2">2A, B</xref>, <xref ref-type="fig" rid="F5">5A</xref>). Size polymorphism is known in several groups of <tp:taxon-name><tp:taxon-name-part taxon-name-part-type="family">Theridiidae</tp:taxon-name-part></tp:taxon-name> (e.g., <italic><tp:taxon-name><tp:taxon-name-part taxon-name-part-type="genus" reg="Parasteatoda">Parasteatoda</tp:taxon-name-part><tp:taxon-name-part taxon-name-part-type="species" reg="tepidariorum">tepidariorum</tp:taxon-name-part></tp:taxon-name></italic> (C.L. Koch, 1841), <italic><tp:taxon-name><tp:taxon-name-part taxon-name-part-type="genus" reg="Steatoda">Steatoda</tp:taxon-name-part><tp:taxon-name-part taxon-name-part-type="species" reg="triangulosa">triangulosa</tp:taxon-name-part></tp:taxon-name></italic> (Walckenaer, 1802) [<xref ref-type="bibr" rid="B10">Nentwig et al. 2023</xref>]). Large-size polymorphism was documented in <italic><tp:taxon-name><tp:taxon-name-part taxon-name-part-type="genus" reg="Enoplognatha">Enoplognatha</tp:taxon-name-part><tp:taxon-name-part taxon-name-part-type="species" reg="monstrabilis">monstrabilis</tp:taxon-name-part></tp:taxon-name></italic> Marusik &amp; Logunov, 2002 (see <xref ref-type="bibr" rid="B9">Marusik and Logunov 2002</xref>), a species with similarly modified setae on leg I and occurring in Siberia. The carapace of the largest male is 1.7 times longer than in the smallest one. The same type of modified setae is documented in the New World <italic><tp:taxon-name><tp:taxon-name-part taxon-name-part-type="genus" reg="Anelosimus">Anelosimus</tp:taxon-name-part><tp:taxon-name-part taxon-name-part-type="species" reg="studiosus">studiosus</tp:taxon-name-part></tp:taxon-name></italic> (Hentz, 1850) (see <xref ref-type="bibr" rid="B1">Agnarsson 2004</xref>) and in the East Mediterranean <italic><tp:taxon-name><tp:taxon-name-part taxon-name-part-type="genus" reg="Enoplognatha">Enoplognatha</tp:taxon-name-part><tp:taxon-name-part taxon-name-part-type="species" reg="parathoracica">parathoracica</tp:taxon-name-part></tp:taxon-name></italic> Levy &amp; Amitai, 1981 and <italic><tp:taxon-name><tp:taxon-name-part taxon-name-part-type="genus" reg="Enoplognatha">E.</tp:taxon-name-part><tp:taxon-name-part taxon-name-part-type="species" reg="quadripunctata">quadripunctata</tp:taxon-name-part></tp:taxon-name></italic> Simon, 1884 (see <xref ref-type="bibr" rid="B5">Huseynov and Marusik 2008</xref>).</p></tp:treatment-sec><tp:treatment-sec><!--Section generated to contain objects referenced in tp:taxon-treatment.--><fig id="F1" position="float" orientation="portrait"><object-id xmlns:xlink="http://www.w3.org/1999/xlink" content-type="doi" xlink:type="simple">10.3897/zookeys.1195.118632.figure1</object-id><object-id xmlns:xlink="http://www.w3.org/1999/xlink" content-type="arpha" xlink:type="simple">2491E588-7D33-5B7C-9370-2591673142B0</object-id><label>Figure 1.</label><caption><p>General appearance of <italic><tp:taxon-name><tp:taxon-name-part taxon-name-part-type="genus" reg="Knoflachia">Knoflachia</tp:taxon-name-part><tp:taxon-name-part taxon-name-part-type="species" reg="kurilensis">kurilensis</tp:taxon-name-part></tp:taxon-name></italic> sp. nov. <bold>A, B</bold> female <bold>C, F</bold> male <bold>A, F</bold> dorsal <bold>B–D</bold> lateral <bold>E</bold> ventral <bold>C</bold>, <bold>D</bold> showing the size difference of males. Scale bars: 0.5 mm (<bold>A–D, F</bold>); 0.2 mm (<bold>E</bold>).</p></caption><graphic xmlns:xlink="http://www.w3.org/1999/xlink" xlink:href="zookeys-1195-219_article-118632__-g001.jpg" position="float" orientation="portrait" xlink:type="simple" id="oo_1003186.jpg"><uri content-type="original_file" xlink:type="simple">https://binary.pensoft.net/fig/1003186</uri></graphic></fig><fig id="F2" position="float" orientation="portrait"><object-id xmlns:xlink="http://www.w3.org/1999/xlink" content-type="doi" xlink:type="simple">10.3897/zookeys.1195.118632.figure2</object-id><object-id xmlns:xlink="http://www.w3.org/1999/xlink" content-type="arpha" xlink:type="simple">260C666A-C2F3-569E-8BBB-91D45428B766</object-id><label>Figure 2.</label><caption><p>Somatic characters of <italic><tp:taxon-name><tp:taxon-name-part taxon-name-part-type="genus" reg="Knoflachia">Knoflachia</tp:taxon-name-part><tp:taxon-name-part taxon-name-part-type="species" reg="kurilensis">kurilensis</tp:taxon-name-part></tp:taxon-name></italic> sp. nov. <bold>A</bold> part of male tibia I, showing modified ventral seta <bold>B</bold> whole male leg I <bold>C</bold> male prosoma, dorsal <bold>D</bold> posterior part of the female abdomen, ventral, cellular setae indistinct. Scale bars: 0.2 mm.</p></caption><graphic xmlns:xlink="http://www.w3.org/1999/xlink" xlink:href="zookeys-1195-219_article-118632__-g002.jpg" position="float" orientation="portrait" xlink:type="simple" id="oo_1003187.jpg"><uri content-type="original_file" xlink:type="simple">https://binary.pensoft.net/fig/1003187</uri></graphic></fig><fig id="F3" position="float" orientation="portrait"><object-id xmlns:xlink="http://www.w3.org/1999/xlink" content-type="doi" xlink:type="simple">10.3897/zookeys.1195.118632.figure3</object-id><object-id xmlns:xlink="http://www.w3.org/1999/xlink" content-type="arpha" xlink:type="simple">256D411F-FC78-592F-993E-6FAC58343C5E</object-id><label>Figure 3.</label><caption><p>Prosoma of <italic><tp:taxon-name><tp:taxon-name-part taxon-name-part-type="genus" reg="Knoflachia">Knoflachia</tp:taxon-name-part><tp:taxon-name-part taxon-name-part-type="species" reg="kurilensis">kurilensis</tp:taxon-name-part></tp:taxon-name></italic> sp. nov. <bold>A</bold> male carapace and legs, lateral view <bold>B</bold> female sternum <bold>C</bold> female carapace, dorsal view <bold>D</bold> lateral margin of male carapace <bold>E</bold> female labium <bold>F</bold> cheliceral promargin of female (note fused setal socket adjacent to fang base).</p></caption><graphic xmlns:xlink="http://www.w3.org/1999/xlink" xlink:href="zookeys-1195-219_article-118632__-g003.jpg" position="float" orientation="portrait" xlink:type="simple" id="oo_1003188.jpg"><uri content-type="original_file" xlink:type="simple">https://binary.pensoft.net/fig/1003188</uri></graphic></fig><fig id="F4" position="float" orientation="portrait"><object-id xmlns:xlink="http://www.w3.org/1999/xlink" content-type="doi" xlink:type="simple">10.3897/zookeys.1195.118632.figure4</object-id><object-id xmlns:xlink="http://www.w3.org/1999/xlink" content-type="arpha" xlink:type="simple">20582D09-5AA8-588F-B550-28E0C8078824</object-id><label>Figure 4.</label><caption><p>Prosoma-abdomen stridulatory mechanism in <italic><tp:taxon-name><tp:taxon-name-part taxon-name-part-type="genus" reg="Knoflachia">Knoflachia</tp:taxon-name-part><tp:taxon-name-part taxon-name-part-type="species" reg="kurilensis">kurilensis</tp:taxon-name-part></tp:taxon-name></italic> sp. nov. <bold>A</bold> posterior margin of male carapace, prosomal stridulatory ridges <bold>B</bold> the same, enlarged <bold>C</bold> posterior margin of female carapace (note absence of PSR) <bold>D</bold> male abdominal stridulatory pick row <bold>E</bold> the same, enlarged <bold>F</bold> female abdominal stridulatory pick row (note dome-like setal bases of SPR, the same as surrounding setal bases). Abbreviations: PSR – prosomal (carapace) stridulatory ridges; SPR – stridulatory pick row.</p></caption><graphic xmlns:xlink="http://www.w3.org/1999/xlink" xlink:href="zookeys-1195-219_article-118632__-g004.jpg" position="float" orientation="portrait" xlink:type="simple" id="oo_1003190.jpg"><uri content-type="original_file" xlink:type="simple">https://binary.pensoft.net/fig/1003190</uri></graphic></fig><fig id="F5" position="float" orientation="portrait"><object-id xmlns:xlink="http://www.w3.org/1999/xlink" content-type="doi" xlink:type="simple">10.3897/zookeys.1195.118632.figure5</object-id><object-id xmlns:xlink="http://www.w3.org/1999/xlink" content-type="arpha" xlink:type="simple">96F449DD-C357-5CC1-AFCA-33D9D80B6014</object-id><label>Figure 5.</label><caption><p><italic><tp:taxon-name><tp:taxon-name-part taxon-name-part-type="genus" reg="Knoflachia">Knoflachia</tp:taxon-name-part><tp:taxon-name-part taxon-name-part-type="species" reg="kurilensis">kurilensis</tp:taxon-name-part></tp:taxon-name></italic> sp. nov.: leg setae, tarsal organ and trichobothria <bold>A</bold> ventral macrosetae of male metatarsus I <bold>B</bold> tarsus IV comb of female <bold>C</bold> same, enlarged <bold>D</bold> tarsal organ of female leg II <bold>E</bold> same, enlarged <bold>F</bold> trichobothrial bases of male palpal tibia.</p></caption><graphic xmlns:xlink="http://www.w3.org/1999/xlink" xlink:href="zookeys-1195-219_article-118632__-g005.jpg" position="float" orientation="portrait" xlink:type="simple" id="oo_1003191.jpg"><uri content-type="original_file" xlink:type="simple">https://binary.pensoft.net/fig/1003191</uri></graphic></fig><fig id="F6" position="float" orientation="portrait"><object-id xmlns:xlink="http://www.w3.org/1999/xlink" content-type="doi" xlink:type="simple">10.3897/zookeys.1195.118632.figure6</object-id><object-id xmlns:xlink="http://www.w3.org/1999/xlink" content-type="arpha" xlink:type="simple">43FFAC52-2758-5584-9944-EDD925D98DDA</object-id><label>Figure 6.</label><caption><p><italic><tp:taxon-name><tp:taxon-name-part taxon-name-part-type="genus" reg="Knoflachia">Knoflachia</tp:taxon-name-part><tp:taxon-name-part taxon-name-part-type="species" reg="kurilensis">kurilensis</tp:taxon-name-part></tp:taxon-name></italic> sp. nov.: tarsal claws <bold>A</bold> tarsus IV of male <bold>B</bold> tarsus IV of female <bold>C</bold> tarsus II of female <bold>D</bold> female palpal claw.</p></caption><graphic xmlns:xlink="http://www.w3.org/1999/xlink" xlink:href="zookeys-1195-219_article-118632__-g006.jpg" position="float" orientation="portrait" xlink:type="simple" id="oo_1003192.jpg"><uri content-type="original_file" xlink:type="simple">https://binary.pensoft.net/fig/1003192</uri></graphic></fig><fig id="F7" position="float" orientation="portrait"><object-id xmlns:xlink="http://www.w3.org/1999/xlink" content-type="doi" xlink:type="simple">10.3897/zookeys.1195.118632.figure7</object-id><object-id xmlns:xlink="http://www.w3.org/1999/xlink" content-type="arpha" xlink:type="simple">E0CD7330-3ED1-5CA1-89EE-FD0634F57AC2</object-id><label>Figure 7.</label><caption><p>Abdomen of <italic><tp:taxon-name><tp:taxon-name-part taxon-name-part-type="genus" reg="Knoflachia">Knoflachia</tp:taxon-name-part><tp:taxon-name-part taxon-name-part-type="species" reg="kurilensis">kurilensis</tp:taxon-name-part></tp:taxon-name></italic> sp. nov.: female (<bold>A–C</bold>) and male (<bold>D</bold>) <bold>A</bold> epigastric region of female <bold>B</bold> epigyne <bold>C</bold> colular setae (arrow) and tracheal spiracle <bold>D</bold> socketed epiandrous spigots. Scale bars: 0.1 mm if not otherwise indicated. Abbreviations: <italic>BL</italic> – booklung covers; <italic>Gg</italic> – guiding groove; <italic>Lp</italic> – latero-posterior rim of epigyne; <italic>Oc</italic> – copulatory opening; <italic>Se</italic> – septum; <italic>Sl</italic> – lobe of spiracle opening.</p></caption><graphic xmlns:xlink="http://www.w3.org/1999/xlink" xlink:href="zookeys-1195-219_article-118632__-g007.jpg" position="float" orientation="portrait" xlink:type="simple" id="oo_1003193.jpg"><uri content-type="original_file" xlink:type="simple">https://binary.pensoft.net/fig/1003193</uri></graphic></fig><fig id="F8" position="float" orientation="portrait"><object-id xmlns:xlink="http://www.w3.org/1999/xlink" content-type="doi" xlink:type="simple">10.3897/zookeys.1195.118632.figure8</object-id><object-id xmlns:xlink="http://www.w3.org/1999/xlink" content-type="arpha" xlink:type="simple">1BDAE26F-B96A-53E2-989F-67B639290661</object-id><label>Figure 8.</label><caption><p>Spinnerets of <italic><tp:taxon-name><tp:taxon-name-part taxon-name-part-type="genus" reg="Knoflachia">Knoflachia</tp:taxon-name-part><tp:taxon-name-part taxon-name-part-type="species" reg="kurilensis">kurilensis</tp:taxon-name-part></tp:taxon-name></italic> sp. nov. <bold>A</bold> female spinnerets <bold>B</bold> female ALS <bold>C</bold> female PLS and PMS <bold>D</bold> female PMS <bold>E</bold> male spinnerets <bold>F</bold> male PLS and PMS (note absence of CY). Abbreviations: <italic>AC</italic> – aciniform gland spigot(s); <italic>AG</italic> – aggregate gland spigot(s); <italic>ALS</italic> – anterior lateral spinneret; <italic>CY</italic> – cylindrical gland spigot(s); mAP – minor ampullate gland spigot(s); <italic>MAP</italic> – major ampullate gland spigot(s); <italic>Nu</italic> – nubbin; <italic>PI</italic> – piriform gland spigot(s); <italic>PLS</italic> – posterior lateral spinneret; <italic>PMS</italic> – posterior median spinneret.</p></caption><graphic xmlns:xlink="http://www.w3.org/1999/xlink" xlink:href="zookeys-1195-219_article-118632__-g008.jpg" position="float" orientation="portrait" xlink:type="simple" id="oo_1003194.jpg"><uri content-type="original_file" xlink:type="simple">https://binary.pensoft.net/fig/1003194</uri></graphic></fig><fig id="F9" position="float" orientation="portrait"><object-id xmlns:xlink="http://www.w3.org/1999/xlink" content-type="doi" xlink:type="simple">10.3897/zookeys.1195.118632.figure9</object-id><object-id xmlns:xlink="http://www.w3.org/1999/xlink" content-type="arpha" xlink:type="simple">A7F6934A-EEF2-52AC-BCCC-AB8A5FC67576</object-id><label>Figure 9.</label><caption><p>Male palp (<bold>A–G</bold>) and epigyne (<bold>D–E</bold>) of <italic><tp:taxon-name><tp:taxon-name-part taxon-name-part-type="genus" reg="Knoflachia">Knoflachia</tp:taxon-name-part><tp:taxon-name-part taxon-name-part-type="species" reg="kurilensis">kurilensis</tp:taxon-name-part></tp:taxon-name></italic> sp. nov. <bold>A–C</bold> ventral, prolateral and dorsal <bold>D</bold> intact, ventral <bold>E</bold> macerated, dorsal. Scale bars: 0.2 mm. Abbreviations: <italic>Cd</italic> – copulatory duct; <italic>Co</italic> – conductor; <italic>Em</italic> – embolus; <italic>Re</italic> – receptacle; <italic>Rm</italic> – round part of epigyne; <italic>Sb</italic> – cymbial small bulge; <italic>Se</italic> – septum; <italic><abbrev xmlns:xlink="http://www.w3.org/1999/xlink" xlink:title="tarsus" id="ABBRID0EVTAE" xlink:type="simple">Ta</abbrev></italic> – tegular apophysis.</p></caption><graphic xmlns:xlink="http://www.w3.org/1999/xlink" xlink:href="zookeys-1195-219_article-118632__-g009.jpg" position="float" orientation="portrait" xlink:type="simple" id="oo_1003195.jpg"><uri content-type="original_file" xlink:type="simple">https://binary.pensoft.net/fig/1003195</uri></graphic></fig><fig id="F10" position="float" orientation="portrait"><object-id xmlns:xlink="http://www.w3.org/1999/xlink" content-type="doi" xlink:type="simple">10.3897/zookeys.1195.118632.figure10</object-id><object-id xmlns:xlink="http://www.w3.org/1999/xlink" content-type="arpha" xlink:type="simple">A7163A4A-C3F1-5549-A436-60D8D2BEC88E</object-id><label>Figure 10.</label><caption><p>Male palp of <italic><tp:taxon-name><tp:taxon-name-part taxon-name-part-type="genus" reg="Knoflachia">Knoflachia</tp:taxon-name-part><tp:taxon-name-part taxon-name-part-type="species" reg="kurilensis">kurilensis</tp:taxon-name-part></tp:taxon-name></italic> sp. nov. <bold>A</bold> left palp, ventral view <bold>B</bold> left palp, ventro-mesial view <bold>C</bold> the same, enlarged (note grooved conductor, forming a sheath for a distal portion of embolus, and fold-like excavation on cymbial mesial margin) <bold>D</bold> tibia of right palp, dorso-ectal view. Scale bars: 0.1 mm. Abbreviations: <italic>Co</italic> – conductor; <italic>Em</italic> – embolus; <italic>Sb</italic> – cymbial small bulge; <italic><abbrev xmlns:xlink="http://www.w3.org/1999/xlink" xlink:title="tarsus" id="ABBRID0EFVAE" xlink:type="simple">Ta</abbrev></italic> – tegular apophysis; <italic>Te</italic> – tegulum.</p></caption><graphic xmlns:xlink="http://www.w3.org/1999/xlink" xlink:href="zookeys-1195-219_article-118632__-g010.jpg" position="float" orientation="portrait" xlink:type="simple" id="oo_1003196.jpg"><uri content-type="original_file" xlink:type="simple">https://binary.pensoft.net/fig/1003196</uri></graphic></fig><fig id="F11" position="float" orientation="portrait"><object-id xmlns:xlink="http://www.w3.org/1999/xlink" content-type="doi" xlink:type="simple">10.3897/zookeys.1195.118632.figure11</object-id><object-id xmlns:xlink="http://www.w3.org/1999/xlink" content-type="arpha" xlink:type="simple">9F9EEF49-E9E9-5353-94E2-B3E76097A9F1</object-id><label>Figure 11.</label><caption><p>Left male palp with removed tibia of <italic><tp:taxon-name><tp:taxon-name-part taxon-name-part-type="genus" reg="Knoflachia">Knoflachia</tp:taxon-name-part><tp:taxon-name-part taxon-name-part-type="species" reg="kurilensis">kurilensis</tp:taxon-name-part></tp:taxon-name></italic> sp. nov. <bold>A</bold> separated tibia, inner surface <bold>B</bold> bulb and cymbium, ventral <bold>C</bold> same, proximal portion <bold>D</bold> same, distal portion (note ectal cymbial hood and mesial cymbial excavation). Scale bar: 0.1 mm if not otherwise indicated. Abbreviations: <italic>Ch</italic> – cymbial hood; <italic>Co</italic> – conductor; <italic>Em</italic> – embolus; <italic>Ma</italic> – median apophysis; <italic>Mp</italic> – posterior part of <italic>Ma</italic>; <italic>Pm</italic> – prolateral part of <italic>Ma</italic>; <italic>Ra</italic> – radix; <italic>Sb</italic> – cymbial small bulge; <italic><abbrev xmlns:xlink="http://www.w3.org/1999/xlink" xlink:title="tarsus" id="ABBRID0EPXAE" xlink:type="simple">Ta</abbrev></italic> – tegular apophysis; <italic>Te</italic> – tegulum.</p></caption><graphic xmlns:xlink="http://www.w3.org/1999/xlink" xlink:href="zookeys-1195-219_article-118632__-g011.jpg" position="float" orientation="portrait" xlink:type="simple" id="oo_1003197.jpg"><uri content-type="original_file" xlink:type="simple">https://binary.pensoft.net/fig/1003197</uri></graphic></fig><fig id="F12" position="float" orientation="portrait"><object-id xmlns:xlink="http://www.w3.org/1999/xlink" content-type="doi" xlink:type="simple">10.3897/zookeys.1195.118632.figure12</object-id><object-id xmlns:xlink="http://www.w3.org/1999/xlink" content-type="arpha" xlink:type="simple">650A5C11-A297-5B0A-B77F-A9C018C84693</object-id><label>Figure 12.</label><caption><p>Collecting locality of <italic><tp:taxon-name><tp:taxon-name-part taxon-name-part-type="genus" reg="Knoflachia">Knoflachia</tp:taxon-name-part><tp:taxon-name-part taxon-name-part-type="species" reg="kurilensis">kurilensis</tp:taxon-name-part></tp:taxon-name></italic> sp. nov. <bold>A</bold> Kunashir Island <bold>B</bold> Kurile islands <bold>C</bold> collecting locality.</p></caption><graphic xmlns:xlink="http://www.w3.org/1999/xlink" xlink:href="zookeys-1195-219_article-118632__-g012.jpg" position="float" orientation="portrait" xlink:type="simple" id="oo_1003198.jpg"><uri content-type="original_file" xlink:type="simple">https://binary.pensoft.net/fig/1003198</uri></graphic></fig></tp:treatment-sec><ref-list><ref id="B10"><mixed-citation xmlns:xlink="http://www.w3.org/1999/xlink" xlink:type="simple"><person-group><name name-style="western"><surname>Nentwig</surname><given-names>W</given-names></name><name name-style="western"><surname>Blick</surname><given-names>T</given-names></name><name name-style="western"><surname>Bosmans</surname><given-names>R</given-names></name><name name-style="western"><surname>Gloor</surname><given-names>D</given-names></name><name name-style="western"><surname>Hänggi</surname><given-names>A</given-names></name><name name-style="western"><surname>Kropf</surname><given-names>C</given-names></name></person-group> (<year>2023</year>) Spiders of Europe. Version 12.2023. <ext-link xlink:href="10.24436/1" ext-link-type="doi" xlink:type="simple">https://doi.org/10.24436/1</ext-link> [Accessed on December 15, 2023]</mixed-citation></ref><ref id="B9"><mixed-citation xmlns:xlink="http://www.w3.org/1999/xlink" xlink:type="simple"><person-group><name name-style="western"><surname>Marusik</surname><given-names>YM</given-names></name><name name-style="western"><surname>Logunov</surname><given-names>DV</given-names></name></person-group> (<year>2002</year>) <article-title>New faunistic records for the spiders of Buryatia (<tp:taxon-name><tp:taxon-name-part taxon-name-part-type="order">Araneae</tp:taxon-name-part></tp:taxon-name>), with a description of a new species from the genus <italic><tp:taxon-name><tp:taxon-name-part taxon-name-part-type="genus">Enoplognatha</tp:taxon-name-part></tp:taxon-name></italic> (<tp:taxon-name><tp:taxon-name-part taxon-name-part-type="family">Theridiidae</tp:taxon-name-part></tp:taxon-name>).</article-title><source><tp:taxon-name><tp:taxon-name-part taxon-name-part-type="phylum">Arthropoda</tp:taxon-name-part></tp:taxon-name> Selecta</source><volume>10</volume>(<issue>3</issue>): <fpage>265</fpage>–<lpage>272</lpage>.</mixed-citation></ref><ref id="B1"><mixed-citation xmlns:xlink="http://www.w3.org/1999/xlink" xlink:type="simple"><person-group><name name-style="western"><surname>Agnarsson</surname><given-names>I</given-names></name></person-group> (<year>2004</year>) <article-title>Morphological phylogeny of cobweb spiders and their relatives (<tp:taxon-name><tp:taxon-name-part taxon-name-part-type="order">Araneae</tp:taxon-name-part></tp:taxon-name>, <tp:taxon-name><tp:taxon-name-part taxon-name-part-type="superfamily">Araneoidea</tp:taxon-name-part></tp:taxon-name>, <tp:taxon-name><tp:taxon-name-part taxon-name-part-type="family">Theridiidae</tp:taxon-name-part></tp:taxon-name>).</article-title><source>Zoological Journal of the Linnean Society</source><volume>141</volume>(<issue>4</issue>): <fpage>447</fpage>–<lpage>626</lpage>. <ext-link xlink:href="10.1111/j.1096-3642.2004.00120.x" ext-link-type="doi" xlink:type="simple">https://doi.org/10.1111/j.1096-3642.2004.00120.x</ext-link></mixed-citation></ref><ref id="B5"><mixed-citation xmlns:xlink="http://www.w3.org/1999/xlink" xlink:type="simple"><person-group><name name-style="western"><surname>Huseynov</surname><given-names>EF</given-names></name><name name-style="western"><surname>Marusik</surname><given-names>YM</given-names></name></person-group> (<year>2008</year>) <article-title>Spiders (<tp:taxon-name><tp:taxon-name-part taxon-name-part-type="class">Arachnida</tp:taxon-name-part></tp:taxon-name>, <tp:taxon-name><tp:taxon-name-part taxon-name-part-type="order">Aranei</tp:taxon-name-part></tp:taxon-name>) of Azerbaijan 3. Survey of the genus <italic><tp:taxon-name><tp:taxon-name-part taxon-name-part-type="genus">Enoplognatha</tp:taxon-name-part></tp:taxon-name></italic> Pavesi, 1880 (<tp:taxon-name><tp:taxon-name-part taxon-name-part-type="family">Theridiidae</tp:taxon-name-part></tp:taxon-name>).</article-title><source><tp:taxon-name><tp:taxon-name-part taxon-name-part-type="phylum">Arthropoda</tp:taxon-name-part></tp:taxon-name> Selecta</source><volume>16</volume>(<issue>3</issue>): <fpage>153</fpage>–<lpage>167</lpage>.</mixed-citation></ref></ref-list></tp:taxon-treatment>
